# Supplementary material for: Barriers to and Facilitators of Pediatric Palliative Care in Mainland China, Hong Kong, and Taiwan: A Document Analysis
Source: Children (Basel). 2025 Nov 10;12(11):1520. doi: 10.3390/children12111520 (PMC12651054; doi:10.3390/children12111520)
Supplement: Supplementary file 1 [file children-12-01520-s001.zip]

Archive with 1 entries (1 files):
- children-3936482-supplementary.pdf
